# Supplementary material for: Comparative secretome analysis of rat stomach under different nutritional status
Source: Data Brief. 2015 Feb 13;3:62–6. doi: 10.1016/j.dib.2015.01.002 (PMC4510049; doi:10.1016/j.dib.2015.01.002)
Supplement: Supplementary file 1 — Supplementary Data Table 1 – Mascot search results report of ghrelin identification in secretome from rat stomach by mass spectrometry. Supplementary Table 2 – List of identified proteins in control feeding vs fasting vs re-feeding stomach secretomes differential analysis. The rank indicates its position on the 2-DE reference map, the SecretomeP 2.0 the score or classification on the secretion prediction software; additionally protein name, SwissProt accession number, expected MW and pI, volume, protein score, sequence coverage, statistical significance and fold change are shown . C: Control, F: Fasting, R: Re-feeding. Supplementary Table 3 – Identified peptides by MS. List of peptides for each identified protein arranged as ranked in the 2-DE reference map in Figure 1. This table contains the accession number, Mascot Score, CI, and peptide sequence(s) for each identified protein, and the Ion Score for the peptides submitted to MS/MS. [file mmc1.xls]

## Sheet: Table 1 
	Analysis Information
	Report Type			Protein-Peptide Summary by Spot					Analysis Type					Combined (MS+MS/MS)
									Database					Sprot
GHRELIN IDENTIFICATION
	Immunoprecipitated gastric secretome
	Rank	Protein Name					Accession No.		Protein	Protein		Total Ion		Total Ion
									Score	Score		Score		C. I. %
										C. I. %
	1	Appetite-regulating hormone OS=Rattus norvegicus					GHRL_RAT		118
		GN=Ghrl PE=1 SV=1
		Peptide Information
			Calc. Mass	Obsrv. Mass	± ppm	Start	End	Sequence					Ion	C. I. %	Modification
						Seq.	Seq.						Score
			1662.01	1663.22				QRKESKKPPAKLQPRA					64
			2808.58	2809.94				FLSPEHQKAQQRKESKKPPAKLQPRA					55

## Sheet: Table 2
Table 2. Control feeding (C) vs Fasting (F) vs Re-feeding (R) group differentially secreted proteins
	RANK								Fasting vs Control		Re-feeding vs Control		Re-feeding vs Fasting
All significant spots (Figure 1)	Spots containing proteins classified as secreted (Table 1 and Figure 2E from [1])	Protein Name	Accession No.	Expected MW (KDa)	Expected pI	Volume	ProteinScore	Sequence Coverage (%)	ANOVA	Fold change	ANOVA	Fold change	ANOVA	Fold change	Presence
1	1	Protein disulfide-isomerase A3	PDIA3_RAT	54239.39	5.78	664	390	40	p<0.001	4.61	p<0.001	4.75	ns	1.03	F=R>C
2	2	Pancreatic alpha-amylase	AMYP_MOUSE	55694.22	6.95	242	180	13	p<0.01	-4.67	p<0.01	-7.40	ns	-1.58	C>F=R
3	3	Aldehyde dehydrogenase, mitochondrial	ALDH2_RAT	54367.83	5.69	44	41	12	p<0.001	-2.57	p<0.001	-12.84	p<0.05	-5.00	C>F>R
4	4	Aldehyde dehydrogenase, mitochondrial	ALDH2_RAT	54367.83	5.69	198	168	15	p<0.05	-1.42	p<0.001	-2.22	ns	-1.56	C>F=R
5	5	Fumarate hydratase, mitochondrial	FUMH_RAT	50038.58	8.27	683	478	49	p<0.001	2.02	p<0.01	1.63	p<0.05	-1.24	F>R>C
6	6	Isovaleryl-CoA dehydrogenase, mitocondrial	IVD_RAT	43097.43	6.12	1214	220	29	p<0.001	2.18	ns	1.17	p<0.01	-1.87	F>R=C
7	7	2-oxoisovalerate dehydrogenase subunit beta, mitochondrial	ODBB_RAT	37808.41	5.33	185	267	28	p<0.001	-3.88	p<0.001	-6.70	ns	-1.73	C>F=R
8	8	N(G),N(G)-dimethylarginine dimethylaminohydrolase 1	DDAH1_RAT	31294.82	5.76	114	199	24	p<0.001	-15.35	p<0.001	-12.89	ns	1.19	C>F=R
9	-	Aldose reductase	ALDR_RAT	35666.08	6.28	458	287	42	p<0.001	-8.57	p<0.001	-10.97	ns	-1.28	C>F=R
10	9	Glyceraldehyde-3-phosphate dehydrogenase	G3P_RAT	35696.79	8.18	2568	292	44	ns	1.19	p<0.001	2.03	p<0.01	1.71	R>F=C
11	10	Thiosulfate sulfurtransferase	THTR_RAT	33275.55	7.82	133	180	41	p<0.01	-2.35	p<0.01	-1.70	ns	1.38	C>F=R
12	11	Pyruvate dehydrogenase E1 component subunit beta, mitochondrial	ODPB_RAT	35841.38	5.29	659	255	36	p<0.001	3.52	p<0.001	3.26	ns	-1.08	F=R>C
13	12	Ester hydrolase C11orf54 homolog	CK054_RAT	34992.93	6.16	1078	167	20	p<0.001	2.50	p<0.001	2.87	ns	1.15	F=R>C
14	13	Fumarylacetoacetate hydrolase domain-containing protein 2	FAHD2_RAT	34581.28	8.36	358	279	52	p<0.001	6.27	p<0.001	4.33	p<0.05	-1.45	F>R>C
15	-	Malate dehydrogenase, cytoplasmic	MDHC_RAT	36351.92	6.16	107	135	12	p<0.001	-8.78	p<0.001	-5.28	ns	1.66	C>F=R
16	-	Phosphoglycolate phosphatase	PGP_MOUSE	34540.68	5.2	54	163	33	p<0.001	-18.08	p<0.001	-10.28	ns	1.76	C>F=R
17	14	Lambda-crystallin homolog	CRYL1_RAT	35209.83	5.95	300	455	32	p<0.001	3.34	p<0.001	3.54	ns	1.06	F=R>C
18	-	Phosphatidylinositol transfer protein alpha isoform	PIPNA_RAT	31776.23	5.98	368	382	56	p<0.001	11.36	p<0.001	11.79	ns	1.04	F=R>C
19	15	S-formylglutathione hydrolase	ESTD_RAT	31363.68	6.44	243	227	31	p<0.001	-12.98	p<0.001	-17.71	ns	-1.36	C>F=R
20	16	Fumarylacetoacetate hydrolase domain-containing protein 2	FAHD2_RAT	34581.28	8.63	150	68	12	p<0.001	-5.73	p<0.001	-4.60	ns	1.25	C>F=R
21	18	Purine nucleoside phosphorylase	PNPH_RAT	32301.93	6.46	82	69	32	p<0.001	-5.91	p<0.01	-2.71	ns	2.18	C>F=R
22	19	Electron transfer flavoprotein subunit alpha, mitochondrial	ETFA_RAT	34951.00	8.62	307	484	46	p<0.001	-6.99	p<0.001	-9.24	ns	-1.32	C>F=R
23	-	Phosphatidylinositol transfer protein alpha isoform	PIPNA_RAT	31776.23	5.98	237	342	49	p<0.001	-3.39	p<0.01	-3.02	ns	1.12	C>F=R
24	17	3-hydroxyisobutyrate dehydrogenase, mitochondrial	3HIDH_RAT	31634.43	6.23	412	522	38	p<0.001	-6.65	p<0.001	-4.74	ns	1.40	C>F=R
25	24	Electron transfer flavoprotein subunit alpha, mitochondrial	ETFA_RAT	34951.00	8.62	1102	604	60	p<0.001	7.09	p<0.001	7.04	ns	-1.01	F=R>C
26, 28	20, 22	Carbonic anhydrase 9	CAH9_MOUSE	30247.34	4.40	23, 191	136, 169	7, 10	p<0.001	-7.08, -6.10	p<0.001	-5.87, -6.60	ns	1.21, -1.08	C>F=R
27	26	F-actin-capping protein subunit beta	CAPZB_RAT	30497.54	5.69	381	335	25	p<0.01	2.30	p<0.001	2.62	ns	1.14	F=R>C
29	23	Delta(3,5)-Delta(2,4)-dienoyl-CoA isomerase, mitochondrial	ECH1_RAT	32474.24	6.26	140	168	14	p<0.01	3.01	p<0.001	4.32	p<0.05	1.44	R>F>C
30	25	Carbonyl reductase [NADPH] 1	CBR1_RAT	30446.93	8.21	2772	432	65	ns	1.17	p<0.001	2.25	p<0.01	1.93	R>F=C
31	-	Haloacid dehalogenase-like hydrolase domain-containing protein 2	HDHD2_RAT	28779.16	5.65	176	111	16	p<0.001	-5.81	p<0.001	-4.87	ns	1.19	C>F=R
32	21	F-actin-capping protein subunit beta	CAPZB_RAT	30497.54	5.69	188	313	31	p<0.001	-16.74	p<0.001	-8.98	ns	1.86	C>F=R
33	27	3-hydroxyisobutyrate dehydrogenase, mitochondrial	3HIDH_RAT	31634.43	6.23	1377	542	47	p<0.001	3.19	p<0.01	2.59	ns	-1.23	F=R>C
34	28	Galectin-3	LEG3_RAT	27070.34	8.62	49	104	19	p<0.001	-18.93	p<0.001	-9.84	ns	1.92	C>F=R
35	-	Putative ATP-dependent Clp protease proteolytic	CLPP_MOUSE	24100.78	5.55	329	67	31	p<0.001	-2.31	p<0.001	-1.92	ns	1.20	C>F=R
36	29	Eukaryotic translation initiation factor 4E	IF4E_RAT	24922.01	5.80	112	53	28	p<0.001	-3.86	p<0.001	-4.06	ns	-1.05	C>F=R
37	-	Isopentenyl-diphosphate Delta-isomerase 1	IDI1_RAT	26396.21	5.57	745	155	23	p<0.01	-1.91	p<0.01	-2.64	ns	-1.38	C>F=R
38	-	Rho GDP-dissociation inhibitor 1	GDIR1_RAT	23276.22	5.12	2300	521	67	p<0.01	2.34	p<0.001	2.48	ns	1.06	F=R>C
39	-	No confirmed protein found				131			p<0.001	-2.90	p<0.01	-1.89	ns	1.54	C>F=R
40	-	Lactoylglutathione lyase	LGUL_RAT	20688.42	5.12	1017	383	55	p<0.001	-6.73	p<0.001	-4.81	ns	1.40	C>F=R
41	30	Inosine triphosphate pyrophosphatase	ITPA_MOUSE	21765.83	5.6	270	80	11	p<0.001	-12.70	p<0.001	-12.25	ns	1.04	C>F=R
42	-	Peroxiredoxin-6	PRDX6_RAT	24687.40	5.65	218	358	35	p<0.001	-2.40	p<0.01	-1.95	ns	1.23	C>F=R
43	31	Thioredoxin-dependent peroxide reductase, mitochondrial	PRDX3_RAT	21649.69	5.81	1174	114	14	p<0.001	-2.10	p<0.001	-2.64	ns	-1.26	C>F=R
44	-	Proteasome subunit beta type-3	PSB3_RAT	22833.69	6.14	22	74	19	p<0.001	-3.91	p<0.01	-3.36	ns	1.16	C>F=R
45	32	Peroxiredoxin-1	PRDX1_RAT	22109.41	8.27	193	461	45	p<0.01	7.11	p<0.01	8.26	ns	1.16	F=R>C
46	-	Adenine phosphoribosyltransferase	APT_RAT	19414.56	6.16	189	61	23	p<0.001	-3.50	p<0.001	-3.64	ns	-1.04	C>F=R
47	-	No confirmed protein found				68			p<0.01	-3.05	p<0.001	-5.54	ns	-1.82	C>F=R
48	-	Heterogeneous nuclear ribonucleoproteins A2/B1	ROA2_RAT	37477.74	8.97	62	101	13	p<0.01	-31.63	p<0.01	-26.14	ns	1.21	C>F=R
49	-	Putative hydrolase RBBP9	RBBP9_RAT	20994.87	5.78	277	181	52	p<0.001	-8.09	p<0.001	-4.91	ns	1.65	C>F=R
50	-	No confirmed protein found				71			p<0.01	3.14	p<0.001	5.15	p<0.01	1.64	F=R>C
51	-	Heterogeneous nuclear ribonucleoprotein A3	ROA3_RAT	37086.10	8.46	283	236	20	p<0.01	2.32	p<0.001	3.22	p<0.05	1.39	R>F>C
52, 56, 57	-	Elongation factor 1-gamma	EF1G_RAT	49929.58	6.33	305, 292, 242	71, 234, 304	14, 24, 27	p<0.01, p<0.001, p<0.001	-2.19, -4.38, -4.94	p<0.001, p<0.001, p<0.001	-2.36, -3.89, -4.56	ns, ns, ns	-1.08, 1.12, 1.08	C>F=R
53	33	Transgelin-2	TAGL2_RAT	22262.22	8.45	395	115	25	p<0.001	-5.58	p<0.01	-2.86	ns	1.95	C>R>F
54	34	Superoxide dismutase [Cu-Zn]	SODC_RAT	15780.47	5.89	238	69	32	p<0.05	1.70	p<0.001	2.41	p<0.05	1.41	R>F>C
55	35	Transgelin	TAGL_RAT	22471.66	8.88	619	397	57	p<0.001	-18.30	p<0.01	-10.47	ns	1.75	C>R>F
58	36	Transgelin	TAGL_RAT	22471.66?	8.88	996	481	58	p<0.001	4.00	p<0.001	4.41	ns	1.10	F=R>C
59	-	No confirmed protein found				415			p<0.01	-2.40	p<0.01	-2.88	ns	-1.20	C>F=R
60, 61	38, 37	Calponin-1	CNN1_RAT	33343.58	8.93	543, 322	114, 56	14, 16	p<0.01	4.50, 2.72	p<0.001	6.61, 3.84	ns	1.47, 1.41	F=R>C
62	-	Cytochrome c, somatic	CYC_RAT	11474.24	9.61	313	74	17	p<0.01	3.69	p<0.01	3.61	ns	-1.02	F=R>C
63	-	No confirmed protein found				78			p<0.001	-16.42	p<0.001	-105.78	p<0.001	-6.44	C>F=R

## Sheet: Table 3
	Analysis Information
	Report Type			Protein-Peptide Summary by Spot					Analysis Type					Combined (MS+MS/MS)
									Database					Sprot
2-DE ANALYSIS: All identified spots in Table 2; those classified as secreted are indicated with rank number.
	Spot 1 (secreted spot 1)
	Rank	Protein Name					Accession No.		Protein	Protein		Total Ion		Total Ion
									Score	Score		Score		C. I. %
										C. I. %
	1	Protein disulfide-isomerase A3 OS=Rattus norvegicus					PDIA3_RAT		390	100		224		100
		GN=Pdia3 PE=1 SV=2
		Peptide Information
			Calc. Mass	Obsrv. Mass	± ppm	Start	End	Sequence					Ion	C. I. %	Modification
						Seq.	Seq.						Score
		703.362		703.354	-12	500	505	KAQEDL
		709.363		709.358	-6	466	471	KYEGGR
		782.358		782.363	7	275	280	GSNYWR
		877.489		877.491	3	297	304	LNFAVASR
		995.563		995.565	2	131	140	QAGPASVPLR
		997.51		997.519	9	153	161	DASVVGFFR					42	99.732
		1188.54		1188.54	1	336	344	FVMQEEFSR					6	0	Oxidation (M)[3]
		1191.6		1191.6	-1	63	73	LAPEYEAAATR
		1236.51		1236.53	11	108	119	DGEEAGAYDGPR
		1244.66		1244.65	-7	184	194	FAHTNVESLVK
		1341.68		1341.68	-2	449	460	GFPTIYFSPANK
		1373.67		1373.67	-2	352	362	FLQEYFDGNLK
		1394.66		1394.69	20	162	173	DLFSDGHSEFLK
		1397.71		1397.71	4	472	482	ELNDFISYLQR					58	99.993
		1529.77		1529.77	-3	352	363	FLQEYFDGNLKR					34	98.141
		1587.82		1587.82	2	148	161	FISDKDASVVGFFR					84	100
		1593.85		1593.84	-4	483	496	EATNPPIIQEEKPK
		1746.93		1746.93	0	289	304	TFLDAGHKLNFAVASR
		2302.15		2302.15	3	195	214	EYDDNGEGITIFRPLHLANK
		2605.31		2605.32	2	306	329	TFSHELSDFGLESTTGEIPVVAIR
		2733.41		2733.4	-4	305	329	KTFSHELSDFGLESTTGEIPVVAIR
	Spot 2 (secreted spot 2)
	Rank	Protein Name					Accession No.		Protein	Protein		Total Ion		Total Ion
									Score	Score		Score		C. I. %
										C. I. %
	1	Pancreatic alpha-amylase OS=Mus musculus					AMYP_MOUSE		180	100		159		100
		GN=Amy2 PE=1 SV=1
		Peptide Information
			Calc. Mass	Obsrv. Mass	± ppm	Start	End	Sequence					Ion	C. I. %	Modification
						Seq.	Seq.						Score
		1305.63		1305.66	30	36	45	WVDIAKECER							Carbamidomethyl (C)[8]
		1427.7		1427.71	6	304	315	ALVFVDNHDNQR					79	100
		1631.79		1631.8	5	316	331	GHGAGGSSILTFWDAR					61	99.996
		1729.82		1729.82	-1	335	349	MAVGFMLAHPYGFTR							Oxidation (M)[1,6]
		1906.95		1906.95	0	191	207	VADYMNHLIDIGVAGFR					20	53.915	Oxidation (M)[5]
	Spot 3 (secreted spot 3)
	Rank	Protein Name					Accession No.		Protein	Protein		Total Ion		Total Ion
									Score	Score		Score		C. I. %
										C. I. %
	3	Aldehyde dehydrogenase, mitochondrial OS=Rattus					ALDH2_RAT		41	0		18		19.273
		norvegicus GN=Aldh2 PE=1 SV=1
		Peptide Information
			Calc. Mass	Obsrv. Mass	± ppm	Start	End	Sequence					Ion	C. I. %	Modification
						Seq.	Seq.						Score
		829.478		829.49	15	110	116	LADLIER
		902.494		902.503	10	431	438	TIEEVVGR
		990.5		990.509	8	349	357	VVGNPFDSR					14	0
		1470.76		1470.74	-17	397	409	GYFIQPTVFGDVK
		1531.74		1531.75	3	162	174	TIPIDGDFFSYTR					4	0
		1775.81		1775.82	2	327	340	TFVQEDVYDEFVER
	Spot 4 (secreted spot 4)
	Rank	Protein Name					Accession No.		Protein	Protein		Total Ion		Total Ion
									Score	Score		Score		C. I. %
										C. I. %
	2	Aldehyde dehydrogenase, mitochondrial OS=Rattus					ALDH2_RAT		168	100		122		100
		norvegicus GN=Aldh2 PE=1 SV=1
		Peptide Information
			Calc. Mass	Obsrv. Mass	± ppm	Start	End	Sequence					Ion	C. I. %	Modification
						Seq.	Seq.						Score
		829.478		829.476	-2	110	116	LADLIER
		902.494		902.495	1	431	438	TIEEVVGR					22	57.385
		990.5		990.509	8	349	357	VVGNPFDSR					42	99.653
		1100.61		1100.6	-9	110	118	LADLIERDR
		1233.63		1233.65	16	347	357	SRVVGNPFDSR
		1419.76		1419.74	-9	417	428	EEIFGPVMQILK							Oxidation (M)[8]
		1470.76		1470.76	0	397	409	GYFIQPTVFGDVK
		1531.74		1531.74	1	162	174	TIPIDGDFFSYTR					18	54.813
		1775.81		1775.82	3	327	340	TFVQEDVYDEFVER					40	99.711
	Spot 5 (secreted spot 5)
	Rank	Protein Name					Accession No.		Protein	Protein		Total Ion		Total Ion
									Score	Score		Score		C. I. %
										C. I. %
	1	Fumarate hydratase, mitochondrial OS=Rattus					FUMH_RAT		478	100		283		100
		norvegicus GN=Fh PE=1 SV=1
		Peptide Information
			Calc. Mass	Obsrv. Mass	± ppm	Start	End	Sequence					Ion	C. I. %	Modification
						Seq.	Seq.						Score
		701.394		701.389	-7	335	340	IANDIR					18	20.537
		703.373		703.379	8	78	84	IGGATER
		733.399		733.392	-10	341	347	FLGSGPR					29	94.413
		768.473		768.458	-20	468	474	IAKTAHK
		786.465		786.457	-11	259	265	IKAAMPR
		796.442		796.444	1	412	418	NVLHSAR
		813.49		813.475	-18	85	91	MPIPVIK							Oxidation (M)[1]
		957.479		957.485	7	64	71	YYGAQTVR					38	99.351
		1049.6		1049.6	2	219	227	SKEFAQVIK
		1214.59		1214.6	6	49	58	IEYDTFGELK					68	100
		1284.68		1284.68	-2	170	180	KPVHPNDHVNK
		1497.77		1497.78	6	59	71	VPTDKYYGAQTVR
		1504.73		1504.73	4	99	112	AAAEVNQEYGLDPK
		1660.83		1660.84	6	98	112	RAAAEVNQEYGLDPK
		1754.88		1754.88	0	49	63	IEYDTFGELKVPTDK
		1763.93		1763.94	6	266	283	IYELAAGGTAVGTGLNTR					130	100
		2141.08		2141.07	-3	348	368	SGLGELILPENEPGSSIMPGK							Oxidation (M)[18]
		2235.13		2235.16	14	99	119	AAAEVNQEYGLDPKIASAIMK							Oxidation (M)[20]
		2291.14		2291.14	-2	445	464	LMNESLMLVTALNPHIGYDK							Oxidation (M)[2,7]
		2480.21		2480.21	-1	419	441	LLGDASVSFTENCVVGIQANTER							Carbamidomethyl (C)[13]
		3212.53		3212.52	-5	231	258	THTQDAVPLTLGQEFSGYVQQVQYAMER							Oxidation (M)[26]
		3219.65		3219.62	-7	181	210	SQSSNDTFPTAMHIAAALEVHQVLLPGLQK							Oxidation (M)[12]
	Spot 6 (secreted spot 6)
	Rank	Protein Name					Accession No.		Protein	Protein		Total Ion		Total Ion
									Score	Score		Score		C. I. %
										C. I. %
	1	Isovaleryl-CoA dehydrogenase, mitochondrial					IVD_RAT		220	100		153		100
		OS=Rattus norvegicus GN=Ivd PE=1 SV=2
		Peptide Information
			Calc. Mass	Obsrv. Mass	± ppm	Start	End	Sequence					Ion	C. I. %	Modification
						Seq.	Seq.						Score
		713.478		713.467	-16	412	417	RLVIGR
		840.4		840.404	5	418	424	AFNADFR					33	97.902
		1012.52		1012.52	2	339	346	QYVYNVAR					24	81.298
		1030.55		1030.56	3	212	221	TDLTAVPASR
		1165.6		1165.6	-6	317	326	IGQFQLMQGK							Oxidation (M)[7]
		1280.65		1280.64	-6	400	411	LYEIGGGTSEVR					49	99.937
		1294.59		1294.59	-3	66	76	AQEIDQSNDFK
		1467.75		1467.74	-9	273	285	GVYVLMSGLDLER					23	75.795	Oxidation (M)[6]
		2583.24		2583.24	0	154	178	LISGEFIGALAMSEPNAGSDVVSMR							Oxidation (M)[12,24]
		2699.51		2699.51	0	286	310	LVLAGGPLGIMQAVLDHTIPYLHVR							Oxidation (M)[11]
	Spot 7 (secreted spot 7)
	Rank	Protein Name					Accession No.		Protein	Protein		Total Ion		Total Ion
									Score	Score		Score		C. I. %
										C. I. %
	1	2-oxoisovalerate dehydrogenase subunit beta,					ODBB_RAT		267	100		223		100
		mitochondrial OS=Rattus norvegicus GN=Bckdhb PE=1
		SV=3
		Peptide Information
			Calc. Mass	Obsrv. Mass	± ppm	Start	End	Sequence					Ion	C. I. %	Modification
						Seq.	Seq.						Score
		705.371		705.391	29	104	109	CTVGLR							Carbamidomethyl (C)[1]
		1151.56		1151.56	2	231	239	NPCIFFEPK							Carbamidomethyl (C)[3]
		1329.7		1329.7	-7	244	255	AAVEQVPVEPYK
		1868.94		1868.91	-15	69	85	MNLFQSITSALDNSLAK							Oxidation (M)[1]
		1896.95		1896.95	3	86	103	DPTAVIFGEDVAFGGVFR					140	100
		2321.12		2321.13	5	49	68	VAHFTFQPDPESLQYGQTQK					83	100
		3045.64		3045.63	-1	256	283	IPLSQAEVIQEGSDVTLVAWGTQVHVIR
	Spot 8 (secreted spot 8)
	Rank	Protein Name					Accession No.		Protein	Protein		Total Ion		Total Ion
									Score	Score		Score		C. I. %
										C. I. %
	1	N(G),N(G)-dimethylarginine dimethylaminohydrolase 1					DDAH1_RAT		199	100		162		100
		OS=Rattus norvegicus GN=Ddah1 PE=1 SV=3
		Peptide Information
			Calc. Mass	Obsrv. Mass	± ppm	Start	End	Sequence					Ion	C. I. %	Modification
						Seq.	Seq.						Score
		831.495		831.495	0	231	237	GHVLLHR					20	66.792
		1137.52		1137.52	2	33	42	SQGEEVDFAR					27	93.658
		1328.73		1328.72	-10	46	57	QHQLYVGVLGSK
		1679.79		1679.79	2	121	136	DENATLDGGDVLFTGR					115	100
		1714.9		1714.88	-11	160	175	DYAVSTVPVADSLHLK
		2764.38		2764.39	4	112	136	LQLNIVEMKDENATLDGGDVLFTGR							Oxidation (M)[8]
	Spot 9
	Rank	Protein Name					Accession No.		Protein	Protein		Total Ion		Total Ion
									Score	Score		Score		C. I. %
										C. I. %
	1	Aldose reductase OS=Rattus norvegicus GN=Akr1b1					ALDR_RAT		287	100		179		100
		PE=1 SV=3
		Peptide Information
			Calc. Mass	Obsrv. Mass	± ppm	Start	End	Sequence					Ion	C. I. %	Modification
						Seq.	Seq.						Score
		721.388		721.393	7	270	275	IAENFK
		782.513		782.512	-2	257	263	NLVVIPK
		882.577		882.563	-16	170	177	ILNKPGLK
		901.547		901.547	0	244	251	TTAQVLIR					37	99.307
		940.456		940.455	-1	34	41	VAIDMGYR					3	0	Oxidation (M)[5]
		972.536		972.547	12	54	62	EVGVALQEK
		1105.64		1105.64	1	70	78	RQDLFIVSK					14	0
		1112.59		1112.6	3	23	33	SPPGQVTEAVK
		1242.59		1242.59	1	307	316	HKDYPFHAEV
		1542.91		1542.9	-10	244	256	TTAQVLIRFPIQR
		1557.84		1557.84	1	156	169	AIGVSNFNPLQIER					90	100
		2280.05		2280.06	4	276	294	VFDFELSNEDMATLLSYNR					34	98.64	Oxidation (M)[11]
		2284.18		2284.17	-1	2	22	ASHLELNNGTKMPTLGLGTWK							Oxidation (M)[12]
	Spot 10 (secreted spot 9)
	Rank	Protein Name					Accession No.		Protein	Protein		Total Ion		Total Ion
									Score	Score		Score		C. I. %
										C. I. %
	1	Glyceraldehyde-3-phosphate dehydrogenase					G3P_RAT		292	100		201		100
		OS=Rattus norvegicus GN=Gapdh PE=1 SV=3
		Peptide Information
			Calc. Mass	Obsrv. Mass	± ppm	Start	End	Sequence					Ion	C. I. %	Modification
						Seq.	Seq.						Score
		805.432		805.434	3	4	11	VGVNGFGR					26	91.311
		811.413		811.413	0	226	232	LTGMAFR					3	0	Oxidation (M)[4]
		813.446		813.428	-22	262	269	QAAEGPLK
		1369.74		1369.75	8	199	213	GAAQNIIPASTGAAK
		1556.81		1556.81	2	233	246	VPTPNVSVVDLTCR							Carbamidomethyl (C)[13]
		1627.95		1627.96	3	65	78	LVINGKPITIFQER					82	100
		1779.8		1779.8	2	308	321	LISWYDNEYGYSNR					90	100
		2245.1		2245.1	1	117	137	VIISAPSADAPMFVMGVNHEK							Oxidation (M)[12,15]
		2293.03		2293.06	11	85	105	WGDAGAEYVVESTGVFTTMEK							Oxidation (M)[19]
		2401.2		2401.19	-4	116	137	RVIISAPSADAPMFVMGVNHEK							Oxidation (M)[13,16]
		2611.35		2611.36	2	161	184	VIHDNFGIVEGLMTTVHAITATQK							Oxidation (M)[13]
	Spot 11 (secreted spot 10)
	Rank	Protein Name					Accession No.		Protein	Protein		Total Ion		Total Ion
									Score	Score		Score		C. I. %
										C. I. %
	1	Thiosulfate sulfurtransferase OS=Rattus norvegicus					THTR_RAT		180	100		80		100
		GN=Tst PE=1 SV=3
		Peptide Information
			Calc. Mass	Obsrv. Mass	± ppm	Start	End	Sequence					Ion	C. I. %	Modification
						Seq.	Seq.						Score
		826.453		826.461	9	282	288	RAPPETR
		852.421		852.439	21	46	51	KEYQER
		864.457		864.458	1	177	183	FQLVDSR
		874.478		874.473	-6	15	21	WLAESIR
		914.521		914.536	17	2	8	VHQVLYR
		1020.56		1020.55	-5	176	183	RFQLVDSR
		1049.57		1049.57	-4	123	132	TVSVLNGGFR
		1351.66		1351.66	-2	31	42	VLDASWYSPGTR
		1961.02		1961	-12	25	42	VGPSLRVLDASWYSPGTR
		1963.99		1963.99	0	137	154	EGHPVTSEPSRPEPAVFK					22	66.557
		2025		2025	-3	188	206	YLGTQPEPDAVGLDSGHIR					58	99.992
		2758.3		2758.37	23	207	230	GSVNVPFMNFLTEDGFEKSPEELR							Oxidation (M)[8]
	Spot 12 (secreted spot 11)
	Rank	Protein Name					Accession No.		Protein	Protein		Total Ion		Total Ion
									Score	Score		Score		C. I. %
										C. I. %
	2	Pyruvate dehydrogenase E1 component subunit beta,					ODPB_RAT		255	100		181		100
		mitochondrial OS=Rattus norvegicus GN=Pdhb PE=1 S
		Peptide Information
			Calc. Mass	Obsrv. Mass	± ppm	Start	End	Sequence					Ion	C. I. %	Modification
						Seq.	Seq.						Score
		819.497		819.487	-13	348	354	DIIFAIK
		902.535		902.512	-25	220	227	DFLIPIGK
		1264.62		1264.61	-8	325	336	VTGADVPMPYAK							Oxidation (M)[8]
		1549.68		1549.67	-7	37	49	EAINQGMDEELER							Oxidation (M)[7]
		1763.88		1763.87	-5	309	324	IMEGPAFNFLDAPAVR					65	99.999	Oxidation (M)[2]
		1801.9		1801.89	-8	53	68	VFLLGEEVAQYDGAYK					49	99.947
		1835.92		1835.91	-6	270	285	TIRPMDIEAIEASVMK					8	0	Oxidation (M)[5,15]
		1857.96		1857.95	-5	130	145	TYYMSAGLQPVPIVFR					60	99.995	Oxidation (M)[4]
		1921.84		1921.85	5	37	52	EAINQGMDEELERDEK							Oxidation (M)[7]
		2498.22		2498.25	12	286	308	TNHLVTVEGGWPQFGVGAEICAR							Carbamidomethyl (C)[21]
	Spot 13 (secreted spot 12)
	Rank	Protein Name					Accession No.		Protein	Protein		Total Ion		Total Ion
									Score	Score		Score		C. I. %
										C. I. %
	1	Ester hydrolase C11orf54 homolog OS=Rattus					CK054_RAT		167	100		126		100
		norvegicus PE=1 SV=1
		Peptide Information
			Calc. Mass	Obsrv. Mass	± ppm	Start	End	Sequence					Ion	C. I. %	Modification
						Seq.	Seq.						Score
		785.415		785.416	1	257	263	DPGLDLR					25	86.794
		932.422		932.429	7	308	315	ETHAFGRD
		964.514		964.511	-3	44	51	EPFTFPVK					36	98.818
		1064.56		1064.56	2	77	85	VYDLNEIAK
		1192.66		1192.64	-10	76	85	KVYDLNEIAK
		1681.99		1681.98	-5	59	74	IAEVGGVPYLLPLVNK					64	99.998
		1849.93		1849.92	-1	195	211	HYGDKPVGMGGTFLVQK							Oxidation (M)[9]
	Spot 14 (secreted spot 13)
	Rank	Protein Name					Accession No.		Protein	Protein		Total Ion		Total Ion
									Score	Score		Score		C. I. %
										C. I. %
	1	Fumarylacetoacetate hydrolase domain-containing protein 2					FAHD2_RAT		279	100		175		100
		protein 2 OS=Rattus norvegicus GN=Fahd2 PE=1
		SV=1
		Peptide Information
			Calc. Mass	Obsrv. Mass	± ppm	Start	End	Sequence					Ion	C. I. %	Modification
						Seq.	Seq.						Score
		818.477		818.471	-7	129	135	NPIIFSK
		828.534		828.523	-13	287	293	KPPVFLK
		903.489		903.493	4	73	81	GETALSVAR
		1039.52		1039.52	-2	65	72	TMVQFLER					3	0	Oxidation (M)[2]
		1162.73		1162.73	0	83	93	ALAAQLPLIPR					46	99.898
		1318.83		1318.83	-3	82	93	RALAAQLPLIPR					17	22.783
		1558.86		1558.86	1	94	107	SQVTFLAPVTRPDK					63	99.998
		1619.8		1619.8	-2	155	168	EVDWEVEMAVVIGK							Oxidation (M)[8]
		1910.93		1910.93	-1	238	254	VNGEIVQSSNTNQMVFK							Oxidation (M)[14]
		2036.06		2036.05	-4	136	154	FSSSIVGPYDSIILPPESK
		2097.01		2097.01	3	175	194	ATDVMAYVAGFTVAHDVSAR					45	99.877	Oxidation (M)[5]
		3780.96		3781.02	16	29	64	LVQFQAPHLEEPHVGLESGIGGGVVDLNTFDPALPK
	Spot 15
	Rank	Protein Name					Accession No.		Protein	Protein		Total Ion		Total Ion
									Score	Score		Score		C. I. %
										C. I. %
	1	Malate dehydrogenase, cytoplasmic OS=Rattus					MDHC_RAT		135	100		123		100
		norvegicus GN=Mdh1 PE=1 SV=3
		Peptide Information
			Calc. Mass	Obsrv. Mass	± ppm	Start	End	Sequence					Ion	C. I. %	Modification
						Seq.	Seq.						Score
		811.442		811.444	3	249	255	AISDHIR					17	6.312
		1178.62		1178.62	-1	221	230	GEFITTVQQR					48	99.937
		1387.72		1387.72	-1	80	92	DLDVAVLVGSMPR							Oxidation (M)[11]
		1393.71		1393.71	1	299	310	FVEGLPINDFSR					58	99.993
	Spot 16
	Rank	Protein Name					Accession No.		Protein	Protein		Total Ion		Total Ion
									Score	Score		Score		C. I. %
										C. I. %
	1	Phosphoglycolate phosphatase OS=Mus musculus					PGP_MOUSE		163	100		101		100
		GN=Pgp PE=2 SV=1
		Peptide Information
			Calc. Mass	Obsrv. Mass	± ppm	Start	End	Sequence					Ion	C. I. %	Modification
						Seq.	Seq.						Score
		796.456		796.463	8	113	120	LAGVPDPK
		798.447		798.449	3	204	210	LPLENGR
		891.435		891.438	3	221	228	AVEMAAQR							Oxidation (M)[4]
		1084.61		1084.61	-4	229	238	QADIIGKPSR
		1236.67		1236.66	-7	62	72	RLGFITNNSSK
		1297.67		1297.67	0	42	54	GETAVPGAPETLR					41	99.539
		1575.88		1575.87	-8	276	290	TILTLTGVSSLEDVK
		1612.78		1612.77	-6	167	180	AVVVGFDPHFSYMK					59	99.993	Oxidation (M)[13]
		2208.13		2208.11	-6	302	321	KMVPDFYVDSIADLLPALQG							Oxidation (M)[2]
	Spot 17 (secreted spot 14)
	Rank	Protein Name					Accession No.		Protein	Protein		Total Ion		Total Ion
									Score	Score		Score		C. I. %
										C. I. %
	1	Lambda-crystallin homolog OS=Rattus norvegicus					CRYL1_RAT		455	100		380		100
		GN=Cryl1 PE=2 SV=3
		Peptide Information
			Calc. Mass	Obsrv. Mass	± ppm	Start	End	Sequence					Ion	C. I. %	Modification
						Seq.	Seq.						Score
		862.478		862.478	-1	105	111	IFAQLDR					22	73.403
		985.583		985.58	-3	131	139	LFTGLAHVK
		990.573		990.575	2	104	111	KIFAQLDR
		1062.56		1062.56	6	189	197	EIDGFVLNR					43	99.755
		1219.61		1219.62	11	288	298	VPDDPEHLAAR
		1349.72		1349.72	2	198	208	LQYAIISEAWR					44	99.833
		1609.77		1609.79	7	265	279	TFGPVPEFSGDTVEK					51	99.966
		2034.05		2034.06	2	34	50	LYDIEQQQITNALESIR					147	100
		2162.15		2162.15	2	34	51	LYDIEQQQITNALESIRK					72	100
		2491.21		2491.2	0	209	231	LVEEGIVSPNDLDLVMSDGLGMR							Oxidation (M)[16,22]
	Spot 18
	Rank	Protein Name					Accession No.		Protein	Protein		Total Ion		Total Ion
									Score	Score		Score		C. I. %
										C. I. %
	1	Phosphatidylinositol transfer protein alpha isoform					PIPNA_RAT		342	100		256		100
		OS=Rattus norvegicus GN=Pitpna PE=1 SV=2
		Protein Group
		Phosphatidylinositol transfer protein alpha isoform					PIPNA_MOUSE
		OS=Mus musculus GN=Pitpna PE=1 SV=2
		Peptide Information
			Calc. Mass	Obsrv. Mass	± ppm	Start	End	Sequence					Ion	C. I. %	Modification
						Seq.	Seq.						Score
		714.414		714.425	15	260	265	QKDPVK
		718.425		718.421	-5	69	74	VPTFVR					17	20.269
		807.367		807.378	15	254	259	QLDEMR							Oxidation (M)[5]
		868.468		868.483	18	172	179	GPLGPNWK
		934.489		934.49	0	221	227	LFTNFHR					20	57.769
		1090.59		1090.59	-3	220	227	RLFTNFHR
		1414.73		1414.73	1	136	147	HVEAIYIDIADR					85	100
		1602.84		1602.83	-5	56	68	GQYTHKIYHLQSK
		1859.95		1859.94	-2	97	111	TVITNEYMKEDFLIK					41	99.674	Oxidation (M)[8]
		2019.95		2019.96	3	32	50	NETGGGEGVEVLVNEPYEK
		2032.02		2032.01	-8	112	128	IETWHKPDLGTQENVHK
		2494.31		2494.31	1	9	31	VILPVSVDEYQVGQLYSVAEASK					92	100
	Spot 19 (secreted spot 15)
	Rank	Protein Name					Accession No.		Protein	Protein		Total Ion		Total Ion
									Score	Score		Score		C. I. %
										C. I. %
	1	S-formylglutathione hydrolase OS=Rattus norvegicus					ESTD_RAT		227	100		178		100
		GN=Esd PE=1 SV=1
		Peptide Information
			Calc. Mass	Obsrv. Mass	± ppm	Start	End	Sequence					Ion	C. I. %	Modification
						Seq.	Seq.						Score
		730.461		730.452	-13	248	253	IPVVFR					16	19.364
		858.556		858.554	-3	247	253	KIPVVFR					8	0
		1174.61		1174.61	1	18	27	VFEHSSVELK
		1296.62		1296.63	6	187	198	AFNGYLGPDQSK
		1633.84		1633.83	-5	210	224	SYSGPQIDILIDQGK
		2589.24		2589.24	-1	254	274	LQEGYDHSYYFIATFITDHIR					92	100
		2740.33		2740.33	1	120	142	MYSYVTEELPQLINANFPVDPQR					61	99.997	Oxidation (M)[1]
	Spot 20 (secreted spot 16)
	Rank	Protein Name					Accession No.		Protein	Protein		Total Ion		Total Ion
									Score	Score		Score		C. I. %
										C. I. %
	1	Fumarylacetoacetate hydrolase domain-containing protein 2					FAHD2_RAT		68	99.605		52		99.981
		protein 2 OS=Rattus norvegicus GN=Fahd2 PE=1
		SV=1
		Peptide Information
			Calc. Mass	Obsrv. Mass	± ppm	Start	End	Sequence					Ion	C. I. %	Modification
						Seq.	Seq.						Score
		744.44		744.435	-7	203	208	QWLLGK
		1039.52		1039.53	2	65	72	TMVQFLER							Oxidation (M)[2]
		1162.73		1162.73	0	83	93	ALAAQLPLIPR					21	75.565
		1558.86		1558.86	3	94	107	SQVTFLAPVTRPDK					31	97.761
	Spot 21 (secreted spot 18)
	Rank	Protein Name					Accession No.		Protein	Protein		Total Ion		Total Ion
									Score	Score		Score		C. I. %
										C. I. %
	1	Purine nucleoside phosphorylase OS=Rattus					PNPH_RAT		69	99.693		22		75.425
		norvegicus GN=Pnp PE=1 SV=1
		Peptide Information
			Calc. Mass	Obsrv. Mass	± ppm	Start	End	Sequence					Ion	C. I. %	Modification
						Seq.	Seq.						Score
		718.425		718.419	-7	96	101	VTFPVR					6	0
		1022.58		1022.58	-2	68	76	LVFGFLNGR					16	9.739
		1125.63		1125.61	-21	235	244	VFGFSLITNK
		1208.63		1208.63	-5	124	133	FEVGDIMLIR							Oxidation (M)[7]
		1606.66		1606.68	13	159	171	FPAMSDAYDRDMR							Oxidation (M)[4,12]
		1947.99		1947.98	-4	211	229	MLGADAVGMSTVPEVIVAR							Oxidation (M)[1,9]
		2915.41		2915.42	5	42	67	LTQPQAFDYNEIPNFPQSTVQGHAGR
	Spot 22 (secreted spot 19)
	Rank	Protein Name					Accession No.		Protein	Protein		Total Ion		Total Ion
									Score	Score		Score		C. I. %
										C. I. %
	1	Electron transfer flavoprotein subunit alpha,					ETFA_RAT		484	100		395		100
		mitochondrial OS=Rattus norvegicus GN=Etfa PE=1
		SV=4
		Peptide Information
			Calc. Mass	Obsrv. Mass	± ppm	Start	End	Sequence					Ion	C. I. %	Modification
						Seq.	Seq.						Score
		821.415		821.414	-2	140	146	SPDTFVR					47	99.923
		1073.56		1073.57	10	207	216	SDRPELTGAK					37	99.225
		1143.62		1143.62	8	76	85	VLVAQHDAYK					52	99.975
		1174.64		1174.64	0	322	331	VVPEMTEILK							Oxidation (M)[5]
		1410.82		1410.83	5	127	139	LNVAPVSDIIEIK					63	99.998
		1614.72		1614.73	6	170	187	GTSFEAAAASGGSASSEK
		1662.8		1662.81	6	188	203	APSSSSAGISEWLDQK
		1794.03		1794.03	3	86	101	GLLPEELTPLILETQK					72	100
		1812.96		1812.98	8	233	249	LLYDLADQLHAAVGASR					124	100
		1920.91		1920.92	5	250	268	AAVDAGFVPNDMQVGQTGK							Oxidation (M)[12]
		2208.12		2208.11	-4	302	321	DPEAPIFQVADYGIVADLFK
	Spot 23
	Rank	Protein Name					Accession No.		Protein	Protein		Total Ion		Total Ion
									Score	Score		Score		C. I. %
										C. I. %
	1	Phosphatidylinositol transfer protein alpha isoform					PIPNA_RAT		382	100		273		100
		OS=Rattus norvegicus GN=Pitpna PE=1 SV=2
		Protein Group
		Phosphatidylinositol transfer protein alpha isoform					PIPNA_MOUSE
		OS=Mus musculus GN=Pitpna PE=1 SV=2
		Peptide Information
			Calc. Mass	Obsrv. Mass	± ppm	Start	End	Sequence					Ion	C. I. %	Modification
						Seq.	Seq.						Score
		718.425		718.42	-6	69	74	VPTFVR					27	90.154
		807.366		807.38	17	254	259	QLDEMR							Oxidation (M)[5]
		868.467		868.476	10	172	179	GPLGPNWK
		934.489		934.489	-1	221	227	LFTNFHR					47	99.915
		1090.59		1090.59	-3	220	227	RLFTNFHR
		1109.54		1109.55	2	228	235	QLFCWLDK							Carbamidomethyl (C)[4]
		1279.6		1279.6	3	236	245	WVDLTMDDIR					15	0	Oxidation (M)[6]
		1414.73		1414.73	1	136	147	HVEAIYIDIADR					86	100
		1438.74		1438.73	-6	75	87	MLAPEGALNIHEK							Oxidation (M)[1]
		1859.95		1859.94	-3	97	111	TVITNEYMKEDFLIK							Oxidation (M)[8]
		2019.95		2019.94	-3	32	50	NETGGGEGVEVLVNEPYEK					98	100
		2032.02		2032.03	2	112	128	IETWHKPDLGTQENVHK
		2268.17		2268.12	-18	129	147	LEPEAWKHVEAIYIDIADR
		2494.31		2494.3	-3	9	31	VILPVSVDEYQVGQLYSVAEASK
	Spot 24 (secreted spot 17)
	Rank	Protein Name					Accession No.		Protein	Protein		Total Ion		Total Ion
									Score	Score		Score		C. I. %
										C. I. %
	1	3-hydroxyisobutyrate dehydrogenase, mitochondrial					3HIDH_RAT		522	100		417		100
		OS=Rattus norvegicus GN=Hibadh PE=1 SV=3
		Peptide Information
			Calc. Mass	Obsrv. Mass	± ppm	Start	End	Sequence					Ion	C. I. %	Modification
						Seq.	Seq.						Score
		893.451		893.453	2	242	249	ILNMSSGR							Oxidation (M)[4]
		1261.62		1261.62	1	321	330	DFSSVFQYLR					65	99.999
		1306.65		1306.65	-2	284	296	DLGLAQDSATSTK
		1389.72		1389.72	2	320	330	KDFSSVFQYLR					99	100
		1567.9		1567.9	2	297	310	TPILLGSVAHQIYR					102	100
		1587.75		1587.75	0	79	94	EAGEQVASSPADVAEK
		1724.81		1724.81	-1	149	166	MGAVFMDAPVSGGVGAAR					27	91.374	Oxidation (M)[1,6]
		1735.85		1735.85	-3	39	55	TPVGFIGLGNMGNPMAK					56	99.99	Oxidation (M)[11,15]
		1896.87		1896.87	3	321	335	DFSSVFQYLREEETF					68	100
		2210.06		2210.09	16	145	166	EVEKMGAVFMDAPVSGGVGAAR							Oxidation (M)[5,10]
		2470.26		2470.26	1	98	120	IITMLPSSMNSIEVYSGANGILK							Oxidation (M)[4,9]
		2598.35		2598.34	-3	98	121	IITMLPSSMNSIEVYSGANGILKK							Oxidation (M)[4,9]
	Spot 25 (secreted spot 24)
	Rank	Protein Name					Accession No.		Protein	Protein		Total Ion		Total Ion
									Score	Score		Score		C. I. %
										C. I. %
	1	Electron transfer flavoprotein subunit alpha,					ETFA_RAT		604	100		473		100
		mitochondrial OS=Rattus norvegicus GN=Etfa PE=1
		SV=4
		Peptide Information
			Calc. Mass	Obsrv. Mass	± ppm	Start	End	Sequence					Ion	C. I. %	Modification
						Seq.	Seq.						Score
		821.415		821.42	6	140	146	SPDTFVR
		1073.56		1073.56	-3	207	216	SDRPELTGAK
		1143.62		1143.61	-8	76	85	VLVAQHDAYK
		1174.64		1174.62	-15	322	331	VVPEMTEILK							Oxidation (M)[5]
		1410.82		1410.8	-14	127	139	LNVAPVSDIIEIK					84	100
		1614.72		1614.73	3	170	187	GTSFEAAAASGGSASSEK
		1662.8		1662.78	-11	188	203	APSSSSAGISEWLDQK
		1744.81		1744.8	-9	102	117	QFSYTHICAGASAFGK							Carbamidomethyl (C)[8]
		1794.03		1794.01	-11	86	101	GLLPEELTPLILETQK					71	100
		1812.96		1812.95	-8	233	249	LLYDLADQLHAAVGASR					158	100
		1920.91		1920.89	-9	250	268	AAVDAGFVPNDMQVGQTGK					70	100	Oxidation (M)[12]
		2208.12		2208.12	0	302	321	DPEAPIFQVADYGIVADLFK					90	100
		2367.31		2367.32	2	269	291	IVAPELYIAVGISGAIQHLAGMK							Oxidation (M)[22]
		2947.58		2947.64	18	295	321	TIVAINKDPEAPIFQVADYGIVADLFK
	Spot 26 (secreted spot 20)
	Rank	Protein Name					Accession No.		Protein	Protein		Total Ion		Total Ion
									Score	Score		Score		C. I. %
										C. I. %
	1	Carbonic anhydrase 9 OS=Mus musculus GN=Ca9					CAH9_MOUSE		136	100		127		100
		PE=2 SV=2
		Peptide Information
			Calc. Mass	Obsrv. Mass	± ppm	Start	End	Sequence					Ion	C. I. %	Modification
						Seq.	Seq.						Score
		790.457		790.457	0	350	355	LQLNFR					10	0
		961.51		961.508	-2	139	146	FQSPVDIR					22	73.226
		1895.05		1895.05	-2	285	302	IEIPGLDVSALLPSDLSR					95	100
	Spot 27 (secreted spot 26)
	Rank	Protein Name					Accession No.		Protein	Protein		Total Ion		Total Ion
									Score	Score		Score		C. I. %
										C. I. %
	1	F-actin-capping protein subunit beta OS=Rattus					CAPZB_RAT		313	100		236		100
		norvegicus GN=Capzb PE=1 SV=1
		Peptide Information
			Calc. Mass	Obsrv. Mass	± ppm	Start	End	Sequence					Ion	C. I. %	Modification
						Seq.	Seq.						Score
		786.447		786.447	0	238	244	DIVNGLR					26	90.257
		786.447		786.447	0	238	244	DIVNGLR
		895.452		895.469	19	245	252	SVQTFADK
		952.546		952.543	-4	16	23	LPPQQIEK
		1015.59		1015.59	-2	236	244	TKDIVNGLR
		1057.6		1057.61	5	260	268	NDLVEALKR
		1108.65		1108.65	6	15	23	RLPPQQIEK					11	0
		1171.6		1171.6	4	226	235	STLNEIYFGK					32	97.05
		1353.64		1353.65	4	182	195	SGSGTMNLGGSLTR							Oxidation (M)[6]
		1534.68		1534.69	4	79	92	YDPPLEDGAMPSAR							Oxidation (M)[10]
		1568.73		1568.75	9	96	108	LEVEANNAFDQYR					73	100
		1696.83		1696.84	5	95	108	KLEVEANNAFDQYR					92	100
	Spot 28 (secreted spot 22)
	Rank	Protein Name					Accession No.		Protein	Protein		Total Ion		Total Ion
									Score	Score		Score		C. I. %
										C. I. %
	1	Carbonic anhydrase 9 OS=Mus musculus GN=Ca9					CAH9_MOUSE		169	100		154		100
		PE=2 SV=2
		Peptide Information
			Calc. Mass	Obsrv. Mass	± ppm	Start	End	Sequence					Ion	C. I. %	Modification
						Seq.	Seq.						Score
		790.457		790.453	-5	350	355	LQLNFR					15	0
		961.51		961.511	1	139	146	FQSPVDIR					36	98.937
		1851.98		1851.93	-29	334	349	QLHTLSVSLWGPRDSR
		1895.05		1895.05	1	285	302	IEIPGLDVSALLPSDLSR					102	100
	Spot 29 (secreted spot 23)
	Rank	Protein Name					Accession No.		Protein	Protein		Total Ion		Total Ion
									Score	Score		Score		C. I. %
										C. I. %
	1	Delta(3,5)-Delta(2,4)-dienoyl-CoA isomerase,					ECH1_RAT		168	100		147		100
		mitochondrial OS=Rattus norvegicus GN=Ech1 PE=1
		SV=2
		Peptide Information
			Calc. Mass	Obsrv. Mass	± ppm	Start	End	Sequence					Ion	C. I. %	Modification
						Seq.	Seq.						Score
		821.467		821.46	-9	137	142	IAWYLR
		878.509		878.504	-6	276	282	INLIYSR
		1022.56		1022.57	5	143	150	DLISRYQK
		1250.67		1250.68	1	219	229	SLVNELTFTAR					50	99.95
		1542.81		1542.81	0	196	210	EVDVGLAADVGTLQR					97	100
	Spot 30 (secreted spot 25)
	Rank	Protein Name					Accession No.		Protein	Protein		Total Ion		Total Ion
									Score	Score		Score		C. I. %
										C. I. %
	1	Carbonyl reductase [NADPH] 1 OS=Rattus norvegicus					CBR1_RAT		432	100		255		100
		GN=Cbr1 PE=1 SV=2
		Peptide Information
			Calc. Mass	Obsrv. Mass	± ppm	Start	End	Sequence					Ion	C. I. %	Modification
						Seq.	Seq.						Score
		722.372		722.369	-4	175	180	FIEDAK
		788.426		788.425	-2	211	216	KLNEER
		832.504		832.505	1	16	23	GIGFAIVR					36	98.88
		844.525		844.523	-2	199	206	IGVTVLSR
		1090.63		1090.63	5	29	38	FLGDVVLTAR					38	99.358
		1127.54		1127.57	24	39	48	DESRGHEAVK
		1128.6		1128.6	3	49	58	QLQTEGLSPR					40	99.544
		1146.65		1146.64	-2	135	145	VVNVSSSVSLR
		1218.72		1218.72	3	28	38	KFLGDVVLTAR
		1263.78		1263.79	6	124	134	ELLPIIKPQGR					41	99.698
		1582.8		1582.81	8	59	71	FHQLDIDNPQSIR					100	100
		1708.83		1708.83	0	160	174	SETITEEELVGLMNK							Oxidation (M)[13]
		1827.93		1827.93	1	97	112	VVDPTPFHIQAEVTMK							Oxidation (M)[15]
		2012		2012	0	158	174	FRSETITEEELVGLMNK							Oxidation (M)[15]
		2395.27		2395.27	3	75	96	DFLLQEYGGLNVLVNNAGIAFK
		2735.49		2735.49	-1	72	96	ALRDFLLQEYGGLNVLVNNAGIAFK
		3133.55		3133.56	3	243	272	SPEEGAETPVYLALLPPGAEGPHGQFVQDK
	Spot 31
	Rank	Protein Name					Accession No.		Protein	Protein		Total Ion		Total Ion
									Score	Score		Score		C. I. %
										C. I. %
	1	Haloacid dehalogenase-like hydrolase					HDHD2_RAT		111	100		74		100
		domain-containing protein 2 OS=Rattus norvegicus
		GN=Hdhd2 PE=2
		Peptide Information
			Calc. Mass	Obsrv. Mass	± ppm	Start	End	Sequence					Ion	C. I. %	Modification
						Seq.	Seq.						Score
		772.431		772.438	8	81	86	NLIEQR
		996.551		996.557	6	183	190	TFFLEALR					25	90.505
		1357.73		1357.73	4	87	97	QVRPMLLVDDR							Oxidation (M)[5]
		2071.02		2071.03	3	63	80	LEFDISEEEIFTSLTAAR
		2199.12		2199.12	2	62	80	KLEFDISEEEIFTSLTAAR					48	99.949
	Spot 32 (secreted spot 21)
	Rank	Protein Name					Accession No.		Protein	Protein		Total Ion		Total Ion
									Score	Score		Score		C. I. %
										C. I. %
	1	F-actin-capping protein subunit beta OS=Rattus					CAPZB_RAT		335	100		284		100
		norvegicus GN=Capzb PE=1 SV=1
		Peptide Information
			Calc. Mass	Obsrv. Mass	± ppm	Start	End	Sequence					Ion	C. I. %	Modification
						Seq.	Seq.						Score
		786.447		786.447	0	238	244	DIVNGLR					27	91.369
		952.546		952.537	-9	16	23	LPPQQIEK
		1108.65		1108.65	-1	15	23	RLPPQQIEK					11	0
		1171.6		1171.6	-3	226	235	STLNEIYFGK					49	99.951
		1353.64		1353.65	4	182	195	SGSGTMNLGGSLTR							Oxidation (M)[6]
		1534.68		1534.69	2	79	92	YDPPLEDGAMPSAR							Oxidation (M)[10]
		1568.73		1568.74	3	96	108	LEVEANNAFDQYR					92	100
		1696.83		1696.83	1	95	108	KLEVEANNAFDQYR					106	100
	Spot 33 (secreted spot 27)
	Rank	Protein Name					Accession No.		Protein	Protein		Total Ion		Total Ion
									Score	Score		Score		C. I. %
										C. I. %
	1	3-hydroxyisobutyrate dehydrogenase, mitochondrial					3HIDH_RAT		542	100		442		100
		OS=Rattus norvegicus GN=Hibadh PE=1 SV=3
		Peptide Information
			Calc. Mass	Obsrv. Mass	± ppm	Start	End	Sequence					Ion	C. I. %	Modification
						Seq.	Seq.						Score
		721.399		721.383	-23	2	8	AASLGFR
		893.451		893.451	0	242	249	ILNMSSGR							Oxidation (M)[4]
		1261.62		1261.62	2	321	330	DFSSVFQYLR					79	100
		1389.72		1389.72	1	320	330	KDFSSVFQYLR					81	100
		1567.9		1567.9	0	297	310	TPILLGSVAHQIYR					124	100
		1587.75		1587.75	2	79	94	EAGEQVASSPADVAEK
		1708.81		1708.81	-2	149	166	MGAVFMDAPVSGGVGAAR							Oxidation (M)[1]
		1724.81		1724.81	-1	149	166	MGAVFMDAPVSGGVGAAR					50	99.963	Oxidation (M)[1,6]
		1735.85		1735.84	-5	39	55	TPVGFIGLGNMGNPMAK					56	99.99	Oxidation (M)[11,15]
		1792.92		1792.88	-19	22	38	RPVGSLAAVCSRSMASK							Carbamidomethyl (C)[10], Oxidation (M)[14]
		1896.87		1896.87	2	321	335	DFSSVFQYLREEETF					52	99.978
		2470.26		2470.26	1	98	120	IITMLPSSMNSIEVYSGANGILK							Oxidation (M)[4,9]
		2554.25		2554.26	3	209	231	ICNNMLLAISMIGTAEAMNLGIR							Carbamidomethyl (C)[2], Oxidation
	Spot 34 (secreted spot 28)
	Rank	Protein Name					Accession No.		Protein	Protein		Total Ion		Total Ion
									Score	Score		Score		C. I. %
										C. I. %
	3	Galectin-3 OS=Rattus norvegicus GN=Lgals3 PE=1					LEG3_RAT		104	100		79		100
		SV=4
		Peptide Information
			Calc. Mass	Obsrv. Mass	± ppm	Start	End	Sequence					Ion	C. I. %	Modification
						Seq.	Seq.						Score
		1287.62		1287.63	4	164	174	GNDIAFHFNPR					38	99.304
		1298.71		1298.71	1	212	222	IQVLVEADHFK
		1415.72		1415.72	5	163	174	KGNDIAFHFNPR
		1469.74		1469.74	-2	199	211	QSAFPFESGKPFK
		1677.88		1677.88	-1	223	236	VAVNDVHLLQYNHR					41	99.637
	Spot 35
	Rank	Protein Name					Accession No.		Protein	Protein		Total Ion		Total Ion
									Score	Score		Score		C. I. %
										C. I. %
	1	Putative ATP-dependent Clp protease proteolytic					CLPP_MOUSE		67	99.502		12		0
		subunit, mitochondrial OS=Mus musculus GN=Clpp
		PE=2
		Peptide Information
			Calc. Mass	Obsrv. Mass	± ppm	Start	End	Sequence					Ion	C. I. %	Modification
						Seq.	Seq.						Score
		757.457		757.443	-17	5	11	VLLGEAR
		810.422		810.444	28	164	170	HSLPNSR
		887.426		887.429	3	68	74	AYDIYSR					12	0
		1012.55		1012.54	-7	200	207	QLYNIYAK
		1182.6		1182.61	1	171	181	IMIHQPSGGAR							Oxidation (M)[2]
		1406.69		1406.7	0	211	222	QSLQVIESAMER							Oxidation (M)[10]
		2029.02		2029.03	2	240	257	VLVHPPQDGEDEPELVQK
		2061.93		2061.94	6	223	239	DRYMSPMEAQEFGILDK							Oxidation (M)[4,7]
	Spot 36 (secreted spot 29)
	Rank	Protein Name					Accession No.		Protein	Protein		Total Ion		Total Ion
									Score	Score		Score		C. I. %
										C. I. %
	1	Eukaryotic translation initiation factor 4E OS=Rattus					IF4E_RAT		53	86.604		18		36.97
		norvegicus GN=Eif4e PE=1 SV=1
		Peptide Information
			Calc. Mass	Obsrv. Mass	± ppm	Start	End	Sequence					Ion	C. I. %	Modification
						Seq.	Seq.						Score
		868.464		868.479	18	174	181	DAVTHIGR
		888.469		888.476	9	55	61	TWQANLR					18	36.97
		997.529		997.537	7	43	49	WALWFFK
		1392.66		1392.7	29	163	173	IAIWTTECENR							Carbamidomethyl (C)[8]
		1503.78		1503.77	-6	193	206	IVIGYQSHADTATK
		1758.83		1758.85	12	22	36	TESNQEVANPEHYIK
	Spot 37
	Rank	Protein Name					Accession No.		Protein	Protein		Total Ion		Total Ion
									Score	Score		Score		C. I. %
										C. I. %
	1	Isopentenyl-diphosphate Delta-isomerase 1 OS=Rattus					IDI1_RAT		155	100		100		100
		norvegicus GN=Idi1 PE=2 SV=2
		Peptide Information
			Calc. Mass	Obsrv. Mass	± ppm	Start	End	Sequence					Ion	C. I. %	Modification
						Seq.	Seq.						Score
		732.425		732.429	5	31	37	IGADTKK
		770.488		770.484	-6	65	70	LLLQQR					5	0
		791.445		791.45	6	193	198	LTPWFK
		1416.72		1416.71	-2	53	64	AFSVFLFNTENK					40	99.377
		2168.19		2168.19	0	53	70	AFSVFLFNTENKLLLQQR					2	0
		2335.15		2335.15	-1	114	133	AELGIPLEEVDLNEMNYLTR					14	0	Oxidation (M)[15]
		2576.33		2576.33	0	112	133	LKAELGIPLEEVDLNEMNYLTR					39	99.279	Oxidation (M)[17]
	Spot 38
	Rank	Protein Name					Accession No.		Protein	Protein		Total Ion		Total Ion
									Score	Score		Score		C. I. %
										C. I. %
	1	Rho GDP-dissociation inhibitor 1 OS=Rattus norvegicus					GDIR1_RAT		521	100		399		100
		GN=Arhgdia PE=1 SV=1
		Protein Group
		Rho GDP-dissociation inhibitor 1 OS=Mus musculus					GDIR1_MOUSE
		GN=Arhgdia PE=1 SV=3
		Peptide Information
			Calc. Mass	Obsrv. Mass	± ppm	Start	End	Sequence					Ion	C. I. %	Modification
						Seq.	Seq.						Score
		721.424		721.416	-12	100	105	QSFVLK
		752.357		752.354	-4	106	111	EGVEYR					25	85.363
		763.482		763.476	-9	112	117	IKISFR
		949.546		949.545	-2	51	58	YKEALLGR					43	99.793
		980.495		980.496	1	128	134	YIQHTYR					35	98.677
		1261.55		1261.55	-5	142	152	TDYMVGSYGPR					25	86.924	Oxidation (M)[4]
		1617.76		1617.75	-4	139	152	IDKTDYMVGSYGPR					58	99.992	Oxidation (M)[7]
		1650.92		1650.91	-3	59	74	VAVSADPNVPNVIVTR					76	100
		1799.8		1799.79	-5	153	167	AEEYEFLTPMEEAPK							Oxidation (M)[10]
		1917.94		1917.94	0	34	49	SIQEIQELDKDDESLR					136	100
		2364.11		2364.13	5	181	199	FTDDDKTDHLSWEWNLTIK
		2704.41		2704.42	4	75	99	LTLVCSTAPGPLELDLTGDLESFKK							Carbamidomethyl (C)[5]
	Spot 39
	Rank	Protein Name					Accession No.		Protein	Protein		Total Ion		Total Ion
									Score	Score		Score		C. I. %
										C. I. %
										N o C o n f i r m e d P r o t e i n F o u n d
	Spot 40
	Rank	Protein Name					Accession No.		Protein	Protein		Total Ion		Total Ion
									Score	Score		Score		C. I. %
										C. I. %
	1	Lactoylglutathione lyase OS=Rattus norvegicus					LGUL_RAT		383	100		255		100
		GN=Glo1 PE=1 SV=3
		Peptide Information
			Calc. Mass	Obsrv. Mass	± ppm	Start	End	Sequence					Ion	C. I. %	Modification
						Seq.	Seq.						Score
		821.44		821.441	0	142	148	FEELGVK
		838.421		838.42	0	89	95	TAWAFSR					31	96.714
		853.412		853.42	9	61	67	LDFPSMK							Oxidation (M)[6]
		901.441		901.444	3	45	51	SLDFYTR					30	95.872
		977.541		977.546	4	141	148	RFEELGVK
		984.645		984.643	-2	52	60	VLGLTLLQK
		1029.54		1029.55	9	44	51	KSLDFYTR
		1264.67		1264.68	10	29	38	DFLLQQTMLR
		1280.67		1280.67	2	29	38	DFLLQQTMLR					36	98.949	Oxidation (M)[8]
		1395.68		1395.69	3	68	78	FSLYFLAYEDK					89	100
		1832.9		1832.9	1	124	140	GFGHIGIAVPDVYEACK							Carbamidomethyl (C)[16]
		1962.98		1962.99	2	68	83	FSLYFLAYEDKNDIPK					70	100
		1989		1989.01	3	124	141	GFGHIGIAVPDVYEACKR							Carbamidomethyl (C)[16]
		2289.16		2289.12	-14	160	179	GLAFVQDPDGYWIEILNPNK
	Spot 41 (secreted spot 30)
		Protein Name					Accession No.		Protein	Protein		Total Ion		Total Ion
									Score	Score		Score		C. I. %
										C. I. %
	1	Inosine triphosphate pyrophosphatase OS=Mus					ITPA_MOUSE		80	99.977		70		100
		musculus GN=Itpa PE=2 SV=2
		Peptide Information
			Calc. Mass	Obsrv. Mass	± ppm	Start	End	Sequence					Ion	C. I. %	Modification
						Seq.	Seq.						Score
		727.385		727.384	-1	173	178	NTISHR
		1973.97		1973.97	-2	40	56	IDLPEYQGEPDEISIQK					70	100
	Spot 42
	Rank	Protein Name					Accession No.		Protein	Protein		Total Ion		Total Ion
									Score	Score		Score		C. I. %
										C. I. %
	1	Peroxiredoxin-6 OS=Rattus norvegicus GN=Prdx6					PRDX6_RAT		358	100		293		100
		PE=1 SV=3
		Peptide Information
			Calc. Mass	Obsrv. Mass	± ppm	Start	End	Sequence					Ion	C. I. %	Modification
						Seq.	Seq.						Score
		906.468		906.469	1	156	162	NFDEILR					42	99.755
		1021.57		1021.57	-5	133	141	VVFIFGPDK					36	98.844
		1057.59		1057.58	-8	98	106	LPFPIIDDK
		1149.67		1149.65	-17	133	142	VVFIFGPDKK
		1191.67		1191.68	2	145	155	LSILYPATTGR					69	100
		1328.72		1328.73	4	98	108	LPFPIIDDKDR					43	99.783
		2030.99		2030.99	-1	25	41	FHDFLGDSWGILFSHPR
		2392.23		2392.23	2	2	24	PGGLLLGDEAPNFEANTTIGHIR					104	100
	Spot 43 (secreted spot 31)
	Rank	Protein Name					Accession No.		Protein	Protein		Total Ion		Total Ion
									Score	Score		Score		C. I. %
										C. I. %
	2	Proteasome subunit beta type-4 OS=Rattus norvegicus					PSB4_RAT		136	100		110		100
		GN=Psmb4 PE=1 SV=2
		Peptide Information
			Calc. Mass	Obsrv. Mass	± ppm	Start	End	Sequence					Ion	C. I. %	Modification
						Seq.	Seq.						Score
		983.542		983.553	11	131	138	AIHSWLTR					38	99.395
		1022.55		1022.56	8	231	239	FQVATVTEK
		1128.6		1128.62	20	201	210	QPVLSQTEAR					73	100
		1547.81		1547.84	21	45	59	TQNPMVTGTSVLGVK							Oxidation (M)[5]
		2118		2118.04	18	60	79	FDCGVVIAADMLGSYGSLAR							Carbamidomethyl (C)[3], Oxidation (M)[11]
	Spot 44
	Rank	Protein Name					Accession No.		Protein	Protein		Total Ion		Total Ion
									Score	Score		Score		C. I. %
										C. I. %
	1	Proteasome subunit beta type-3 OS=Rattus norvegicus					PSB3_RAT		74	99.909		63		99.998
		GN=Psmb3 PE=1 SV=1
		Protein Group
		Proteasome subunit beta type-3 OS=Mus musculus					PSB3_MOUSE
		GN=Psmb3 PE=1 SV=1
		Peptide Information
			Calc. Mass	Obsrv. Mass	± ppm	Start	End	Sequence					Ion	C. I. %	Modification
						Seq.	Seq.						Score
		851.408		851.428	23	42	48	IFPMGDR							Oxidation (M)[4]
		1629.79		1629.8	2	28	41	FGIQAQMVTTDFQK							Oxidation (M)[7]
		1889.05		1889.05	1	49	66	LYIGLAGLATDVQTVAQR					63	99.998
	Spot 45 (secreted spot 32)
	Rank	Protein Name					Accession No.		Protein	Protein		Total Ion		Total Ion
									Score	Score		Score		C. I. %
										C. I. %
	1	Peroxiredoxin-1 OS=Rattus norvegicus GN=Prdx1					PRDX1_RAT		461	100		368		100
		PE=1 SV=1
		Peptide Information
			Calc. Mass	Obsrv. Mass	± ppm	Start	End	Sequence					Ion	C. I. %	Modification
						Seq.	Seq.						Score
		751.398		751.413	19	63	68	AEEFKK
		831.457		831.457	0	152	158	SVDEILR					19	52.234
		894.432		894.434	2	121	128	ADEGISFR					3	0
		953.52		953.519	-1	8	16	IGHPAPSFK
		1107.6		1107.59	-13	111	120	TIAQDYGVLK
		1196.63		1196.62	-7	159	168	LVQAFQFTDK					49	99.952
		1225.69		1225.69	-3	141	151	QITINDLPVGR					60	99.997
		1359.8		1359.79	-3	129	140	GLFIIDDKGILR					84	100
		1794.95		1794.95	-4	94	110	QGGLGPMNIPLVSDPKR					27	94.545	Oxidation (M)[7]
		1983.02		1983.02	0	111	128	TIAQDYGVLKADEGISFR					125	100
	Spot 46
	Rank	Protein Name					Accession No.		Protein	Protein		Total Ion		Total Ion
									Score	Score		Score		C. I. %
										C. I. %
	1	Adenine phosphoribosyltransferase OS=Rattus					APT_RAT		61	97.827		42		99.751
		norvegicus GN=Aprt PE=1 SV=1
		Peptide Information
			Calc. Mass	Obsrv. Mass	± ppm	Start	End	Sequence					Ion	C. I. %	Modification
						Seq.	Seq.						Score
		1491.8		1491.79	-5	15	27	SFPDFPIPGVLFR					42	99.751
		1502.78		1502.78	-5	28	40	DISPLLKDPDSFR
		1689.86		1689.83	-18	52	67	STHGGKIDYIAGLDSR
	Spot 47
	Rank	Protein Name					Accession No.		Protein	Protein		Total Ion		Total Ion
									Score	Score		Score		C. I. %
										C. I. %
										N o C o n f i r m e d P r o t e i n F o u n d
	Spot 48
	Rank	Protein Name					Accession No.		Protein	Protein		Total Ion		Total Ion
									Score	Score		Score		C. I. %
										C. I. %
	1	Heterogeneous nuclear ribonucleoproteins A2/B1					ROA2_RAT		101	100		86		100
		OS=Rattus norvegicus GN=Hnrnpa2b1 PE=1 SV=1
		Protein Group
		Heterogeneous nuclear ribonucleoproteins A2/B1					ROA2_MOUSE
		OS=Mus musculus GN=Hnrnpa2b1 PE=1 SV=2
		Peptide Information
			Calc. Mass	Obsrv. Mass	± ppm	Start	End	Sequence					Ion	C. I. %	Modification
						Seq.	Seq.						Score
		707.383		707.404	29	18	22	EQFRK
		836.426		836.435	11	16	21	EKEQFR
		1188.65		1188.64	-9	138	147	IDTIEIITDR
		1798.92		1798.92	0	23	38	LFIGGLSFETTEESLR					86	100
		1851.87		1851.91	26	153	168	RGFGFVTFDDHDPVDK
	Spot 49
	Rank	Protein Name					Accession No.		Protein	Protein		Total Ion		Total Ion
									Score	Score		Score		C. I. %
										C. I. %
	1	Putative hydrolase RBBP9 OS=Rattus norvegicus					RBBP9_RAT		181	100		129		100
		GN=Rbbp9 PE=1 SV=2
		Peptide Information
			Calc. Mass	Obsrv. Mass	± ppm	Start	End	Sequence					Ion	C. I. %	Modification
						Seq.	Seq.						Score
		1030.5		1030.52	16	43	51	NMPDPITAR							Oxidation (M)[2]
		1513.82		1513.8	-8	69	83	TIIIGHSSGAIAAMR							Oxidation (M)[14]
		1627.8		1627.8	1	164	176	GHFQNTEFHELIR					62	99.998
		1641.78		1641.79	5	110	122	ASGYFSRPWQWEK
		2268.13		2268.13	-1	7	28	AVIVPGNGGGDVATHGWYGWVR
		2957.42		2957.45	13	84	109	YAETHQVYALILVSAYTSDLGDENER					67	100
	Spot 50
	Rank	Protein Name					Accession No.		Protein	Protein		Total Ion		Total Ion
									Score	Score		Score		C. I. %
										C. I. %
										N o C o n f i r m e d P r o t e i n F o u n d
	Spot 51
	Rank	Protein Name					Accession No.		Protein	Protein		Total Ion		Total Ion
									Score	Score		Score		C. I. %
										C. I. %
	1	Heterogeneous nuclear ribonucleoprotein A1					ROA1_RAT		236	100		194		100
		OS=Rattus norvegicus GN=Hnrnpa1 PE=1 SV=3
		Protein Group
		Heterogeneous nuclear ribonucleoprotein A1 OS=Mus					ROA1_MOUSE
		musculus GN=Hnrnpa1 PE=1 SV=2
		Peptide Information
			Calc. Mass	Obsrv. Mass	± ppm	Start	End	Sequence					Ion	C. I. %	Modification
						Seq.	Seq.						Score
		727.446		727.427	-27	83	88	VVEPKR
		733.461		733.447	-19	107	113	IFVGGIK					24	85.659
		861.556		861.541	-16	106	113	KIFVGGIK
		1049.46		1049.46	4	123	130	DYFEQYGK
		1218.64		1218.63	-5	131	140	IEVIEIMTDR
		1234.63		1234.64	6	131	140	IEVIEIMTDR							Oxidation (M)[7]
		1299.65		1299.66	5	4	14	SESPKEPEQLR
		1784.91		1784.91	0	16	31	LFIGGLSFETTDESLR					82	100
		1913		1913	-1	15	31	KLFIGGLSFETTDESLR					75	100
	Spot 52
	Rank	Protein Name					Accession No.		Protein	Protein		Total Ion		Total Ion
									Score	Score		Score		C. I. %
										C. I. %
	1	Elongation factor 1-gamma OS=Rattus norvegicus					EF1G_RAT		71	99.811		48		99.946
		GN=Eef1g PE=1 SV=3
		Peptide Information
			Calc. Mass	Obsrv. Mass	± ppm	Start	End	Sequence					Ion	C. I. %	Modification
						Seq.	Seq.						Score
		1241.65		1241.65	1	286	295	STFVLDEFKR					48	99.958
		1444.73		1444.73	-2	402	414	LDPGSEETQTLVR
		1572.82		1572.81	-8	401	414	KLDPGSEETQTLVR
		1684.78		1684.79	8	415	428	EYFSWEGAFQHVGK
		2573.31		2573.32	3	355	378	NAFASVILFGTNNSSSISGVWVFR
	Spot 53 (secreted spot 33)
	Rank	Protein Name					Accession No.		Protein	Protein		Total Ion		Total Ion
									Score	Score		Score		C. I. %
										C. I. %
	1	Transgelin-2 OS=Rattus norvegicus GN=Tagln2 PE=1					TAGL2_RAT		115	100		84		100
		SV=1
		Peptide Information
			Calc. Mass	Obsrv. Mass	± ppm	Start	End	Sequence					Ion	C. I. %	Modification
						Seq.	Seq.						Score
		836.426		836.431	6	5	12	GPSYGLSR					9	0
		925.485		925.486	1	41	49	GVSQPQPGR					21	65.42
		1231.68		1231.68	-1	128	139	TLMNLGGLAVAR					12	0	Oxidation (M)[3]
		1694.82		1694.82	0	89	102	QMEQISQFLQAAER					42	99.714	Oxidation (M)[2]
		2075.07		2075.06	-4	121	139	NMACVQRTLMNLGGLAVAR							Carbamidomethyl (C)[4]
	Spot 54 (secreted spot 34)
	Rank	Protein Name					Accession No.		Protein	Protein		Total Ion		Total Ion
									Score	Score		Score		C. I. %
										C. I. %
	1	Superoxide dismutase [Cu-Zn] OS=Rattus norvegicus					SODC_RAT		69	99.679		37		99.515
		GN=Sod1 PE=1 SV=2
		Peptide Information
			Calc. Mass	Obsrv. Mass	± ppm	Start	End	Sequence					Ion	C. I. %	Modification
						Seq.	Seq.						Score
		1174.57		1174.56	-8	93	103	DGVANVSIEDR
		1367.76		1367.75	-9	104	116	VISLSGEHSIIGR					37	99.515
		1510.76		1510.75	-10	11	24	GDGPVQGVIHFEQK
		2293.15		2293.16	2	81	103	HVGDLGNVAAGKDGVANVSIEDR
	Spot 55 (secreted spot 35)
	Rank	Protein Name					Accession No.		Protein	Protein		Total Ion		Total Ion
									Score	Score		Score		C. I. %
										C. I. %
	1	Transgelin OS=Rattus norvegicus GN=Tagln PE=1					TAGL_RAT		397	100		289		100
		SV=2
		Peptide Information
			Calc. Mass	Obsrv. Mass	± ppm	Start	End	Sequence					Ion	C. I. %	Modification
						Seq.	Seq.						Score
		761.332		761.335	3	141	146	NDGHYR					20	59.728
		806.383		806.38	-3	122	128	DMAAVQR					19	52.793	Oxidation (M)[2]
		870.377		870.38	3	5	12	GPSYGMSR							Oxidation (M)[6]
		990.577		990.57	-7	50	57	LGFQVWLK
		1082.46		1082.47	8	22	29	YDEELEER
		1206.68		1206.66	-12	129	140	TVMALGSLAVTK							Oxidation (M)[3]
		1210.56		1210.56	2	21	29	KYDEELEER					76	100
		1237.62		1237.62	-5	90	99	QMEQVAQFLK					66	100	Oxidation (M)[2]
		1260.63		1260.62	-5	79	89	VPENPPSMVFK					49	99.953	Oxidation (M)[8]
		1530.85		1530.84	-6	65	78	LVNSLYPEGSKPVK
		1546.71		1546.7	-4	109	121	TDMFQTVDLFEGK					60	99.996	Oxidation (M)[3]
		2143.04		2143.05	4	30	47	LVEWIVMQCGPDVGRPDR							Carbamidomethyl (C)[9], Oxidation (M)[7]
		2334.07		2334.08	3	109	128	TDMFQTVDLFEGKDMAAVQR							Oxidation (M)[3,15]
	Spot 56
	Rank	Protein Name					Accession No.		Protein	Protein		Total Ion		Total Ion
									Score	Score		Score		C. I. %
										C. I. %
	1	Elongation factor 1-gamma OS=Rattus norvegicus					EF1G_RAT		304	100		244		100
		GN=Eef1g PE=1 SV=3
		Peptide Information
			Calc. Mass	Obsrv. Mass	± ppm	Start	End	Sequence					Ion	C. I. %	Modification
						Seq.	Seq.						Score
		1241.65		1241.66	2	286	295	STFVLDEFKR					63	99.998
		1444.73		1444.73	2	402	414	LDPGSEETQTLVR
		1445.65		1445.67	16	317	327	DGWSLWYAEYR					51	99.971
		1572.82		1572.83	2	401	414	KLDPGSEETQTLVR
		1684.78		1684.77	0	415	428	EYFSWEGAFQHVGK					50	99.961
		2282.1		2282.16	27	415	434	EYFSWEGAFQHVGKAVNQGK
		2461.13		2461.14	3	297	316	YSNEDTLSVALPYFWEHFDK
		2573.31		2573.32	4	355	378	NAFASVILFGTNNSSSISGVWVFR
		2673.23		2673.23	3	379	400	GQDLAFPLSPDWQVDYESYTWR					81	100
	Spot 57
	Rank	Protein Name					Accession No.		Protein	Protein		Total Ion		Total Ion
									Score	Score		Score		C. I. %
										C. I. %
	1	Elongation factor 1-gamma OS=Rattus norvegicus					EF1G_RAT		234	100		168		100
		GN=Eef1g PE=1 SV=3
		Peptide Information
			Calc. Mass	Obsrv. Mass	± ppm	Start	End	Sequence					Ion	C. I. %	Modification
						Seq.	Seq.						Score
		924.494		924.512	20	278	285	DPFAHLPK
		1085.55		1085.56	8	286	294	STFVLDEFK
		1241.65		1241.66	3	286	295	STFVLDEFKR					53	99.979
		1444.73		1444.73	-2	402	414	LDPGSEETQTLVR
		1445.65		1445.66	11	317	327	DGWSLWYAEYR					58	99.993
		1572.82		1572.82	-4	401	414	KLDPGSEETQTLVR
		1684.78		1684.77	-1	415	428	EYFSWEGAFQHVGK					57	99.991
		2282.1		2282.15	21	415	434	EYFSWEGAFQHVGKAVNQGK
		2573.31		2573.32	0	355	378	NAFASVILFGTNNSSSISGVWVFR
		2673.23		2673.22	-1	379	400	GQDLAFPLSPDWQVDYESYTWR
	Spot 58 (secreted spot 36)
	Rank	Protein Name					Accession No.		Protein	Protein		Total Ion		Total Ion
									Score	Score		Score		C. I. %
										C. I. %
	1	Transgelin OS=Rattus norvegicus GN=Tagln PE=1					TAGL_RAT		481	100		361		100
		SV=2
		Peptide Information
			Calc. Mass	Obsrv. Mass	± ppm	Start	End	Sequence					Ion	C. I. %	Modification
						Seq.	Seq.						Score
		730.446		730.429	-23	58	64	NGVILSK
		761.332		761.335	4	141	146	NDGHYR					30	95.841
		806.383		806.381	-2	122	128	DMAAVQR							Oxidation (M)[2]
		870.377		870.378	1	5	12	GPSYGMSR							Oxidation (M)[6]
		953.457		953.463	6	100	108	AAEDYGVTK
		1082.46		1082.47	10	22	29	YDEELEER
		1206.68		1206.66	-11	129	140	TVMALGSLAVTK							Oxidation (M)[3]
		1210.56		1210.56	4	21	29	KYDEELEER					86	100
		1227.63		1227.63	2	173	183	HVIGLQMGSNR							Oxidation (M)[7]
		1237.62		1237.62	-3	90	99	QMEQVAQFLK					60	99.996	Oxidation (M)[2]
		1260.63		1260.63	-2	79	89	VPENPPSMVFK					35	98.825	Oxidation (M)[8]
		1530.85		1530.85	-5	65	78	LVNSLYPEGSKPVK
		1546.71		1546.71	-2	109	121	TDMFQTVDLFEGK					100	100	Oxidation (M)[3]
		2334.07		2334.08	1	109	128	TDMFQTVDLFEGKDMAAVQR					49	99.948	Oxidation (M)[3,15]
	Spot 59
	Rank	Protein Name					Accession No.		Protein	Protein		Total Ion		Total Ion
									Score	Score		Score		C. I. %
										C. I. %
										N o C o n f i r m e d P r o t e i n F o u n d
	Spot 60 (secreted spot 38)
	Rank	Protein Name					Accession No.		Protein	Protein		Total Ion		Total Ion
									Score	Score		Score		C. I. %
										C. I. %
	1	Calponin-1 OS=Rattus norvegicus GN=Cnn1 PE=2					CNN1_RAT		114	100		83		100
		SV=1
		Peptide Information
			Calc. Mass	Obsrv. Mass	± ppm	Start	End	Sequence					Ion	C. I. %	Modification
						Seq.	Seq.						Score
		718.327		718.328	2	26	30	YDHQR					18	31.049
		805.42		805.419	-1	151	156	RFEPEK					9	0
		918.504		918.501	-4	152	158	FEPEKLR					26	87.161
		923.458		923.461	4	144	150	YAEKQER					30	95.13
		1091.57		1091.57	-3	9	19	GPAYGLSAEVK
		1097.53		1097.53	3	46	55	IGSNFMDGLK							Oxidation (M)[6]
		1253.63		1253.63	1	45	55	RIGSNFMDGLK							Oxidation (M)[7]
	Spot 61 (secreted spot 37)
	Rank	Protein Name					Accession No.		Protein	Protein		Total Ion		Total Ion
									Score	Score		Score		C. I. %
										C. I. %
	1	Calponin-1 OS=Rattus norvegicus GN=Cnn1 PE=2					CNN1_RAT		56	92.859
		SV=1
		Peptide Information
			Calc. Mass	Obsrv. Mass	± ppm	Start	End	Sequence					Ion	C. I. %	Modification
						Seq.	Seq.						Score
		701.43		701.411	-28	20	25	NKLAQK
		718.327		718.339	17	26	30	YDHQR
		728.43		728.42	-14	67	73	LQPGSVK
		805.42		805.431	13	151	156	RFEPEK
		918.504		918.506	2	152	158	FEPEKLR
		1091.57		1091.57	0	9	19	GPAYGLSAEVK
		1097.53		1097.52	-12	46	55	IGSNFMDGLK							Oxidation (M)[6]
		1253.63		1253.63	-2	45	55	RIGSNFMDGLK							Oxidation (M)[7]
	Spot 62
	Rank	Protein Name					Accession No.		Protein	Protein		Total Ion		Total Ion
									Score	Score		Score		C. I. %
										C. I. %
	1	Cytochrome c, somatic OS=Rattus norvegicus					CYC_RAT		74	99.894		66		99.999
		GN=Cycs PE=1 SV=2
		Protein Group
		Cytochrome c, somatic OS=Mus musculus GN=Cycs					CYC_MOUSE
		PE=1 SV=2
		Peptide Information
			Calc. Mass	Obsrv. Mass	± ppm	Start	End	Sequence					Ion	C. I. %	Modification
						Seq.	Seq.						Score
		795.443		795.461	22	81	87	MIFAGIK							Oxidation (M)[1]
		1168.62		1168.62	1	29	39	TGPNLHGLFGR					66	99.999
	Spot 63
	Rank	Protein Name					Accession No.		Protein	Protein		Total Ion		Total Ion
									Score	Score		Score		C. I. %
										C. I. %
										N o C o n f i r m e d P r o t e i n F o u n d
