# Supplementary material for: Comparative secretome analysis of rat stomach under different nutritional status
Source: Data Brief. 2015 Feb 13;3:62–6. doi: 10.1016/j.dib.2015.01.002 (PMC4510049; doi:10.1016/j.dib.2015.01.002)
Supplement: Supplementary file 2 — Control feeding vs fasting vs re-feeding stomach secretomes differential analysis: A representative gel image showing 63 differences after applying the most restrictive statistical analysis (ANOVA, p<0.001, fold change 2) is shown. Identified proteins are listed in Table 2 with consecutive numbers. [file mmc2.zip]

Archive with 1 entries (1 files):
- DB-Figure 1.tif
